# Supplementary material for: Explainable Machine Learning Models for Brain Diseases: Insights from a Systematic Review
Source: Neurol Int. 2024 Oct 29;16(6):1285–307. doi: 10.3390/neurolint16060098 (PMC11587041; doi:10.3390/neurolint16060098)
Supplement: Supplementary file 1 [file neurolint-16-00098-s001.zip]

Archive with 1 entries (1 files):
- neurolint-3204014-supplemetary.pdf
